# Supplementary material for: Reprogramming of Histone H3 Lysine Methylation During Plant Sexual Reproduction
Source: Front Plant Sci. 2021 Nov 30;12:782450. doi: 10.3389/fpls.2021.782450 (PMC8669150; doi:10.3389/fpls.2021.782450)
Supplement: Supplementary file 1 [file Table_1.XLSX]

## Sheet: Sheet1
Supplemental Table S1. The information of 95 RNA-seq datasets from various tissues at different reproductive stages during plant sexual reproduction
Sample	SampleName	Tissue	Ecotype	Genotype	Project	TotalReads	UniqueMappedRatio
GSM1233274	WT stage A	flower bud	Col-0	wild type	PRJNA219424	7000473	0.9031
GSM1233275	WT stage B	flower bud	Col-0	wild type	PRJNA219424	7174078	0.8968
GSM1233276	WT stage C	flower bud	Col-0	wild type	PRJNA219424	7405089	0.8969
GSM2599105	col0_fb1.mRNAseq	flower bud	Col-0	wild type	PRJNA385496	20422354	0.4464
GSM2599106	col0_fb2.mRNAseq	flower bud	Col-0	wild type	PRJNA385496	17835481	0.4859
GSM2650217	WT_1_rep1_mRNA-seq	flower bud	Col-0	wild type	PRJNA389308	12888063	0.921
GSM2650218	WT_1_rep2_mRNA-seq	flower bud	Col-0	wild type	PRJNA389308	10766109	0.8683
GSM2650219	WT_2_rep1_mRNA-seq	flower bud	Col-0	wild type	PRJNA389308	9851147	0.9269
GSM2650220	WT_2_rep2_mRNA-seq	flower bud	Col-0	wild type	PRJNA389308	9285547	0.9247
GSM2650221	WT_3_rep1_mRNA-seq	flower bud	Col-0	wild type	PRJNA389308	11562465	0.8588
GSM2650222	WT_3_rep2_mRNA-seq	flower bud	Col-0	wild type	PRJNA389308	9532699	0.8758
GSM1507950	WT inflorescences replicate 1	inflorescence	Col-0	Wild Type	PRJNA261433	19992636	0.6302
GSM1507951	WT inflorescences replicate 2	inflorescence	Col-0	Wild Type	PRJNA261433	24462060	0.7616
GSM1507952	WT inflorescences replicate 3	inflorescence	Col-0	Wild Type	PRJNA261433	22396267	0.7565
GSM1930763	Col-0 WT Rep1	inflorescence	Col-0	wild type	PRJNA301350	48751920	0.956
GSM1930764	Col-0 WT Rep2	inflorescence	Col-0	wild type	PRJNA301350	38713257	0.937
SRX1133307	RNA-seq of Columbia replicate 1	inflorescence	Col-0	wild type	PRJNA291954	8237530	0.9209
SRX1133321	RNA-seq of Columbia replicate 2	inflorescence	Col-0	wild type	PRJNA291954	15473612	0.8976
SRX2009834	WT_inflorescence_Rep1	inflorescence	Col-0	wild type	PRJNA325158	24300656	0.9136
SRX2009835	WT_inflorescence_Rep2	inflorescence	Col-0	wild type	PRJNA325158	25737929	0.9107
SRX2009836	WT_inflorescence_Rep3	inflorescence	Col-0	wild type	PRJNA325158	26710784	0.9066
GSM2520864	WT 12h R1	inflorescence	Col-0	wild type	PRJNA377889	5345429	0.9083
GSM2520865	WT 12h R2	inflorescence	Col-0	wild type	PRJNA377889	12517002	0.9189
GSM2520866	WT 48h R1	inflorescence	Col-0	wild type	PRJNA377889	5855762	0.908
GSM2520867	WT 48h R2	inflorescence	Col-0	wild type	PRJNA377889	12284412	0.9103
SRX2542551	anther	anther	Col-0	wild type	PRJNA371597	11395349	0.9022
SRX2542552	anther	anther	Col-0	wild type	PRJNA371597	11454628	0.9031
SRX485073	wild type anther	anther	Col-0	wild type	PRJNA241065	15577891	0.901
SRX687831	Transcriptome of WT anther stage 4-7- replicate 1	anther	Col-0	wild type	PRJNA254091	10774840	0.9596
SRX689196	Transcriptome of WT anther stage 4-7- replicate 2	anther	Col-0	wild type	PRJNA254091	10821017	0.9597
SRX867277	RNA-seq of WT anthers stage 4-7	anther	Col-0	wild type	PRJNA274726	10774840	0.9596
SRX867278	RNA-seq of WT anthers stage 4-7	anther	Col-0	wild type	PRJNA274726	10821017	0.9597
SRX2768410	wt stamens rep.1	stamen	Col-0	wild type	PRJNA383483	43146383	0.9266
SRX2768411	wt stamens rep.1	stamen	Col-0	wild type	PRJNA383483	43146383	0.9327
SRX2768412	wt stamens rep.2	stamen	Col-0	wild type	PRJNA383483	40394593	0.9329
SRX2768413	wt stamens rep.2	stamen	Col-0	wild type	PRJNA383483	40394593	0.9375
SRX275909	Pollen	pollen	Col-0	--	PRJNA194429	26956447	0.8101
SRX2977304	WT pollen control	pollen grains	Col-0	wild type	PRJNA392695	32022493	0.9372
SRX2977310	WT pollen control	pollen grains	Col-0	wild type	PRJNA392695	33393166	0.9322
SRX2977311	WT pollen control	pollen grains	Col-0	wild type	PRJNA392695	31796222	0.9381
SRX3318188	Pollen	pollen	Col-0	--	PRJNA415634	36101046	0.7552
DRX039923	WT_12HAP	ovule	Col-0	wild type	PRJDB4155	7265508	0.9005
DRX039924	WT_24HAP	ovule	Col-0	wild type	PRJDB4155	7897368	0.9182
DRX039925	WT_48HAP	ovule	Col-0	wild type	PRJDB4155	7170355	0.9162
ERX1512314	Col0_late A; WT ovules late	ovule	Col-0	wild type	PRJEB14196	22564882	0.8295
ERX1512315	Col0_late B; WT ovules late	ovule	Col-0	wild type	PRJEB14196	23305714	0.8407
ERX1512316	Col0_late C; WT ovules late	ovule	Col-0	wild type	PRJEB14196	22110029	0.8617
ERX1512321	Col-0_early_1; WT ovules early	ovule	Col-0	wild type	PRJEB14196	17751668	0.8825
ERX1512322	Col-0_early_2; WT ovules early	ovule	Col-0	wild type	PRJEB14196	16218984	0.8811
ERX1512323	Col-0_late_1; WT ovules late	ovule	Col-0	wild type	PRJEB14196	15412960	0.8667
ERX1512324	Col-0_late_2; WT ovules late	ovule	Col-0	wild type	PRJEB14196	16498613	0.8175
GSM1930276	7-day-old wild type rep. 1	embryo	Col-0	wild type	PRJNA301162	21527590	0.9058
GSM1930277	7-day-old wild type rep. 2	embryo	Col-0	wild type	PRJNA301162	19866194	0.9551
GSM1930278	7-day-old wild type rep. 3	embryo	Col-0	wild type	PRJNA301162	23357079	0.9409
GSM1930279	8-day-old wild type rep. 1	embryo	Col-0	wild type	PRJNA301162	56168252	0.8893
GSM1930280	8-day-old wild type rep. 2	embryo	Col-0	wild type	PRJNA301162	18415720	0.9394
GSM1930281	8-day-old wild type rep. 3	embryo	Col-0	wild type	PRJNA301162	16620222	0.9412
GSM3428248	Preglobular mRNA-seq (biorep 1)	embryo	Col-0	wild type	PRJNA496426	31163095	0.6821
GSM3428249	Preglobular mRNA-seq (biorep 2)	embryo	Col-0	wild type	PRJNA496426	35458979	0.6538
GSM3428250	Preglobular mRNA-seq (biorep 3)	embryo	Col-0	wild type	PRJNA496426	37165059	0.6234
GSM3428251	Globular mRNA-seq (biorep 1)	embryo	Col-0	wild type	PRJNA496426	29223214	0.7222
GSM3428252	Globular mRNA-seq (biorep 2)	embryo	Col-0	wild type	PRJNA496426	34361421	0.7676
GSM3428253	Globular mRNA-seq (biorep 3)	embryo	Col-0	wild type	PRJNA496426	20752605	0.7395
GSM3428254	Early heart mRNA-seq (biorep 1)	embryo	Col-0	wild type	PRJNA496426	37115105	0.7174
GSM3428255	Early heart mRNA-seq (biorep 2)	embryo	Col-0	wild type	PRJNA496426	41103338	0.7591
GSM3428256	Early heart mRNA-seq (biorep 3)	embryo	Col-0	wild type	PRJNA496426	38389404	0.7484
GSM3428257	Late heart mRNA-seq (biorep 1)	embryo	Col-0	wild type	PRJNA496426	31785080	0.7673
GSM3428258	Late heart mRNA-seq (biorep 2)	embryo	Col-0	wild type	PRJNA496426	32038367	0.7983
GSM3428259	Late heart mRNA-seq (biorep 3)	embryo	Col-0	wild type	PRJNA496426	28739533	0.791
GSM3428260	Early torpedo mRNA-seq (biorep 1)	embryo	Col-0	wild type	PRJNA496426	26095071	0.7247
GSM3428261	Early torpedo mRNA-seq (biorep 2)	embryo	Col-0	wild type	PRJNA496426	30469408	0.7279
GSM3428262	Early torpedo mRNA-seq (biorep 3)	embryo	Col-0	wild type	PRJNA496426	29825220	0.7058
GSM3428263	Late torpedo mRNA-seq (biorep 1)	embryo	Col-0	wild type	PRJNA496426	22624590	0.7243
GSM3428264	Late torpedo mRNA-seq (biorep 2)	embryo	Col-0	wild type	PRJNA496426	22067690	0.7244
GSM3428265	Late torpedo mRNA-seq (biorep 3)	embryo	Col-0	wild type	PRJNA496426	21200799	0.7212
GSM3428266	Bent cotyledon mRNA-seq (5 ng; biorep 1)	embryo	Col-0	wild type	PRJNA496426	13179225	0.5573
GSM3428267	Bent cotyledon mRNA-seq (5 ng; biorep 2)	embryo	Col-0	wild type	PRJNA496426	12528196	0.6679
GSM3428268	Bent cotyledon mRNA-seq (5 ng; biorep 3)	embryo	Col-0	wild type	PRJNA496426	14465872	0.7314
GSM3428269	Mature green mRNA-seq (biorep 1)	embryo	Col-0	wild type	PRJNA496426	25402161	0.6861
GSM3428270	Mature green mRNA-seq (biorep 2)	embryo	Col-0	wild type	PRJNA496426	27412956	0.674
GSM3428271	Mature green mRNA-seq (biorep 3)	embryo	Col-0	wild type	PRJNA496426	27236632	0.6498
GSM3325830	Col-0 endosperm 7 DAP rep 1	endosperm	Col-0	Col-0	PRJNA485348	40369489	0.7838
GSM3325831	Col-0 endosperm 7 DAP rep 2	endosperm	Col-0	Col-0	PRJNA485348	40155060	0.7899
GSM3325832	Col-0 endosperm 7 DAP rep 3	endosperm	Col-0	Col-0	PRJNA485348	33555242	0.7869
GSM1507953	WT siliques replicate 1	siliques	Col-0	wild type	PRJNA261433	17857541	0.6565
GSM1507954	WT siliques replicate 2	siliques	Col-0	wild type	PRJNA261433	23648350	0.7306
GSM1507955	WT siliques replicate 3	siliques	Col-0	wild type	PRJNA261433	21294741	0.7311
SRX1795976	Arabidopsis thaliana Silique 2 Replicate 1	siliques	Col-0	--	PRJNA314076	29934960	0.7511
SRX1795994	Arabidopsis thaliana Silique 4 Replicate 1	siliques	Col-0	--	PRJNA314076	28536850	0.7538
SRX1795998	Arabidopsis thaliana Silique 6 Replicate 1	siliques	Col-0	--	PRJNA314076	28165339	0.7517
SRX1796030	Arabidopsis thaliana Silique 8 Replicate 1	siliques	Col-0	--	PRJNA314076	30873096	0.7464
SRX1796754	Arabidopsis thaliana Silique 2 Replicate 2	siliques	Col-0	--	PRJNA314076	36001924	0.7727
SRX1796757	Arabidopsis thaliana Silique 4 Replicate 2	siliques	Col-0	--	PRJNA314076	26095216	0.6963
SRX1796760	Arabidopsis thaliana Silique 6 Replicate 2	siliques	Col-0	--	PRJNA314076	30613183	0.7109
SRX1796763	Arabidopsis thaliana Silique 8 Replicate 2	siliques	Col-0	--	PRJNA314076	32037525	0.725
